# Supplementary material for: A Human Biomonitoring Study Assessing Glyphosate and Aminomethylphosphonic Acid (AMPA) Exposures among Farm and Non-Farm Families
Source: Toxics. 2022 Nov 15;10(11):690. doi: 10.3390/toxics10110690 (PMC9697524; doi:10.3390/toxics10110690)
Supplement: Supplementary file 1 [file toxics-10-00690-s001.zip]

Archive with 1 entries (1 files):
- toxics-2000020-supplementary.pdf
